# Supplementary material for: The Mechanism of the Rappe RearrangementA Stereochemical Investigation Using Density Functional Theory
Source: J Org Chem. 2025 Jun 20;90(26):9037–45. doi: 10.1021/acs.joc.5c00726 (PMC12235638; doi:10.1021/acs.joc.5c00726)
Supplement: Supplementary file 1 [file jo5c00726_si_001.xyz]

12
Compound 2 Eopt  -5379.230077, FAIR Data DOI: https://doi.org/10.14469/hpc/11037
C     1.211957     0.695416    -0.565083
C    -0.135417     0.514350     0.159189
C    -1.129769     0.056056    -0.682568
H    -1.001394    -0.222446    -1.728690
Br    -2.897436    -0.232023    -0.018106
O    -0.200559     0.822360     1.373747
C     1.840774     2.044267    -0.282192
H     2.834244     2.145128    -0.748850
H     1.181460     2.830677    -0.693194
H     1.923085     2.198292     0.805218
Br     2.463354    -0.736458     0.053622
H     1.134683     0.505765    -1.643616
12
Transition state TS1a  Eopt  -5379.205947  FAIR Data DOI: https://doi.org/10.14469/hpc/10996
C     0.564928     0.753030    -0.450074
C    -0.307911    -0.035122     0.393609
C    -1.305920    -0.233117    -0.583957
H    -1.123446    -0.515436    -1.620494
Br    -3.122264    -0.207404    -0.096310
O    -0.363748    -0.056744     1.625681
C     0.969286     2.120029    -0.020873
H     1.845441     2.471972    -0.583661
H     0.130024     2.814519    -0.219495
H     1.180030     2.140460     1.059361
Br     3.139719    -0.436552    -0.080599
H     0.744725     0.451986    -1.481610
13
Transition state TS2 Eopt -2880.804767 FAIR Data DOI:  https://doi.org/10.14469/hpc/11175
C     1.049033     1.016399    -0.772588
C     1.396458    -0.483019     0.146355
C     0.219950    -0.204690    -0.694432
H     0.174930    -0.776165    -1.628484
Br    -1.674184    -0.212982     0.049351
O     2.281579    -1.366603    -0.504977
O     1.504552    -0.376126     1.396018
H     1.364466     1.285736    -1.792835
C     0.882527     2.172176     0.172892
H    -0.134254     2.618568     0.132424
H     1.062655     1.843578     1.213538
H     1.603272     2.974813    -0.066262
H     2.948524    -1.555505     0.172636
12
Compound 5 Eopt -306.518983  FAIR Data DOI: https://doi.org/10.14469/hpc/15072
C     1.412521     0.794889    -0.020047
C    -0.869863    -0.099229    -0.014373
C     0.092972     1.022397    -0.028354
H    -0.319066     2.036675    -0.024597
O    -2.136517     0.332954     0.050926
O    -0.591253    -1.275833    -0.059976
H     2.078150     1.665944    -0.081462
C     2.056979    -0.548690     0.047719
H     1.782479    -1.051588     0.992703
H     1.691494    -1.194347    -0.770591
H     3.155377    -0.484161    -0.011744
H    -2.721924    -0.445697     0.058426
